# Supplementary material for: Synthesis and Thermo-Responsive Behavior of Poly(N-isopropylacrylamide)-b-Poly(N-vinylisobutyramide) Diblock Copolymer
Source: Polymers (Basel). 2024 Mar 18;16(6):830. doi: 10.3390/polym16060830 (PMC10975249; doi:10.3390/polym16060830)
Supplement: Supplementary file 1 [file polymers-16-00830-s001.zip]

Archive with 1 entries (1 files):
- polymers-2908676-supplementary.pdf
